# Supplementary material for: Economic Impacts of Initiating Vaccination at 3 Months vs. 6 Months in an Influenza Pandemic in the United States
Source: Vaccines (Basel). 2025 Aug 1;13(8):828. doi: 10.3390/vaccines13080828 (PMC12389970; doi:10.3390/vaccines13080828)
Supplement: Supplementary file 1 [file vaccines-13-00828-s001.zip]

Archive with 1 entries (1 files):
- vaccines-3736293-supplementary.pdf
